# Supplementary material for: Suppression of trabecular meshwork phagocytosis by norepinephrine is associated with nocturnal increase in intraocular pressure in mice
Source: Commun Biol. 2022 Apr 8;5:339. doi: 10.1038/s42003-022-03295-y (PMC8993819; doi:10.1038/s42003-022-03295-y)
Supplement: Supplementary file 3 — Supplementary Data 1 [file 42003_2022_3295_MOESM3_ESM.xlsx]

## Sheet: b
Mice	IOP (mmHg)
	Veh ZT10	Veh ZT15	Ouabain ZT10	Ouabain ZT15
	12.5	12.5	12.5	15
	10	16.25	9.5	12.75
	10.25	14.75	11.75	12.75
	10	17.25	11.75	14
	13	16.25	12.5	18.5
	11.25	13.5	12	11.3333
	12	15	12.5	13.25
	12.3333	14.6667	13	14
	11	17.25	14.3333	14.6667
	10	14	11.25	11.25
	10.75	17.6667	12.5	14

## Sheet: c
Mice	nocturnal IOP increase (mmHg)
	Vehcle	Ouabain
	0	2.5
	6.25	3.25
	4.5	1
	7.25	2.25
	3.25	6
	2.25	-0.666667
	3	0.75
	2.33333	1
	6.25	0.333333
	4	0
	6.91667	1.5

## Sheet: e
Mice	IOP (mmHg)
	Veh ZT6	Veh ZT15	Beads ZT6	Beads ZT15
	13	16.75	14.8	15.25
	10.6667	16	12.8	16
	12	12	14.6	16.75
	11.6667	17.2	16.4	16.25
	11	13.6	16.8	15
	12.25	14	15	14.4
	12.5	15.6	12.6	15.4

## Sheet: f
Mice
	IOP increase (mmHg)
	PBS ZT15-ZT6	Beads ZT15-ZT6
	3.75	0.45
	5.33333	3.2
	0	2.15
	5.53333	-0.15
	2.6	-1.8
	1.75	-0.6
	3.1	2.8

## Sheet: i
Mice	Fluoroparticles i.o. injection
	Relative fluorointensity
	ZT6	ZT18
	1.39021	0.892641
	0.437045	1.19922
	1.28607	0.59967
	1.07959	0.653028
	1.13817	0.174393
	0.850318	0.349096
	0.818589	0.211837
	1	0.582841
