# Supplementary material for: Suppression of trabecular meshwork phagocytosis by norepinephrine is associated with nocturnal increase in intraocular pressure in mice
Source: Commun Biol. 2022 Apr 8;5:339. doi: 10.1038/s42003-022-03295-y (PMC8993819; doi:10.1038/s42003-022-03295-y)
Supplement: Supplementary file 4 — Supplementary Data 2 [file 42003_2022_3295_MOESM4_ESM.xlsx]

## Sheet: b
Mice
	IOP (mmHg)
	Veh		Dynasore		Cytochalasin D		Latrunculin A		RKI1447
	ZT10	ZT15	ZT10	ZT15	ZT10	ZT15	ZT10	ZT15	ZT10	ZT15
	11	10.6667	10	11	11	11.75	10.25	10	10.75	10.25
	11	11	10.75	12.25	11	10.5	10	10.5	9.5	10
	11.1667	11.1667	10.25	11.75	10.25	11.75	10.25	10	12.25	10.5
	10	11.3333	10.25	12.5	10.5	9.5	11.5	9.75	10.25	11.75
	11.5	10.6667	10	10.75	11.25	11	11	10.25	10.5	11
	10.6667	10.6667	10	12	10	11	10.5	10.25	10	10.5
	10	10	10.5	10.5			10.75	10
	12.1667	13.1667	10.25	10.25
	10	10.5	9.75	10.5
	10.1667	10.6667	10	11.75
	11.25	10.75	10.25	12.6
	10.25	11	10	15.25
	9.5	10.5	10.25	10.5
	11.75	12	10.5	11.75
	9.5	10.5	11	12.25
	10.5	10.75	10.25	11.75
			10.75	11.75
			11	12.25

## Sheet: c
Mice	IOP increase (mmHg)
	Veh	Dynasore	Cytochalasin D	Latrunculin A	RKI1447
	-0.33333	1	0.75	-0.25	-0.5
	0	1.5	-0.5	0.5	0.5
	0	1.5	1.5	-0.25	-1.75
	1.33333	2.25	-1	-1.75	1.5
	-0.83333	0.75	-0.25	-0.75	0.5
	0	2	1	-0.25	0.5
	0	0		-0.75
	1	0
	0.5	0.75
	0.5	1.75
	-0.5	2.35
	0.75	5.25
	1	0.25
	0.25	1.25
	1	1.25
	0.25	1.5
		1
		1.25

## Sheet: e
Mice
	IOP (mmHg)
	Veh		Dynasore		Cytochalasin D		Latrunculin A		RKI1447
	ZT10	ZT15	ZT10	ZT15	ZT10	ZT15	ZT10	ZT15	ZT10	ZT15
	10	13.75	11.25	13	11.25	10.5	11.5	9.5	10.5	12.6
	11.3333	14.75	10.5	14.25	11.25	10.25	10.5	9	10.5	11.5
	9.66667	12.5	10	14.25	10.25	12.75	11.5	10.25	10.5	11
	10	15	11	13.8	9.5	10.25	10	9.75	11	10
	10.6667	13.3333	10.25	12	11.5	10	11.5	11.25	11.5	11.75
	10.3333	12.75	11.5	12.75					11.5	10.75
	10.5	14.25	10.75	14
	10	12.25	10.25	14
	11	15.5	9.75	12.25
	11	14	10	14.25
	10.75	14.5	10.5	12.5
	11.25	16	9.5	12.75
	11	15.2
	11.75	15
	11.5	15.25
	10	13.75

## Sheet: f
Mice
	IOP increase (mmHg)
	Veh	Dynasore	Cytochalasin D	Latrunculin A	RKI1447
	3.75	1.75	-0.75	-2	2.1
	3.41667	3.75	-1	-1.5	1
	2.83333	4.25	2.5	-1.25	0.5
	5	2.8	0.75	-0.25	-1
	2.66666	1.75	-1.5	-0.25	0.25
	2.41667	1.25			-0.75
	3.75	3.25
	2.25	3.75
	4.5	2.5
	3	4.25
	3.75	2
	4.75	3.25
	4.2
	3.25
	3.75
	3.75
