# Supplementary material for: Suppression of trabecular meshwork phagocytosis by norepinephrine is associated with nocturnal increase in intraocular pressure in mice
Source: Commun Biol. 2022 Apr 8;5:339. doi: 10.1038/s42003-022-03295-y (PMC8993819; doi:10.1038/s42003-022-03295-y)
Supplement: Supplementary file 5 — Supplementary Data 3 [file 42003_2022_3295_MOESM5_ESM.xlsx]

## Sheet: b
iHTMC	Relative phagocytosis activity
	DMSO	Dynasore 0.1uM	Dynasore 1uM	Dynasore 10uM
	1	0.859431	0.782829	0.226063
	1	0.988415	0.738884	0.236436
	1	0.692284	0.705095	0.147234

## Sheet: d
iHTMC	Phagocytosis activity
	1day						2day						3day
	NE (µM)	DMSO	0.1µM	1µM	10µM		NE (µM)	DMSO	0.1µM	1µM	10µM		NE (µM)	DMSO	0.1µM	1µM	10µM
	1	0.186059	0.182511	0.161444	0.113229		1	0.361158	0.390438	0.383069	0.251126		1	0.45093	0.491761	0.487112	0.375694
	2	0.161836	0.126568	0.124195	0.103043		2	0.340465	0.320709	0.327942	0.278915		2	0.485621	0.475127	0.493013	0.426267
	3	0.17623	0.186374	0.160139	0.142453		3	0.371329	0.376487	0.362959	0.339209		3	0.524379	0.557289	0.569025	0.580699

## Sheet: f
iHTMC	Phagocytosis activity
	1day						2day						3day
	Dex (µM)	DMSO	0.1µM	1µM	10µM		Dex (µM)	DMSO	0.1µM	1µM	10µM		Dex (µM)	DMSO	0.1µM	1µM	10µM
	1	0.186059	0.191308	0.197349	0.194375		1	0.361158	0.366708	0.365871	0.371286		1	0.45093	0.472839	0.473915	0.473938
	2	0.141836	0.140437	0.139667	0.138951		2	0.340465	0.328486	0.32727	0.335086		2	0.485621	0.470439	0.467422	0.484043
	3	0.202916	0.181824	0.192405	0.218088		3	0.39755	0.370265	0.378625	0.419641		3	0.537876	0.50782	0.510563	0.55653

## Sheet: h
iHTMC	30 min stimulation
	Phagocytosis activity						Phagocytosis activity
	1day						1day
	NE (µM)	DMSO	1	10	100		Dex (µM)	DMSO	0.1	1	10
	1	0.186059	0.167128	0.150385	0.102029		1	0.191946	0.196939	0.183089	0.19025
	2	0.141836	0.137399	0.135364	0.114441		2	0.186059	0.179787	0.172169	0.174896
	3	0.162804	0.160296	0.155809	0.131696		3	0.141836	0.151642	0.157016	0.156927
	4	0.191946	0.180469	0.168145	0.095313		mean	0.17328	0.176123	0.170758	0.174024
	mean	0.170661	0.161323	0.152426	0.11087		sem	0.0158138	0.0132038	0.00755952	0.00962935
	sem	0.0114847	0.0090078	0.00679336	0.00799296

## Sheet: i
iHTMC
	Phagocytosis activity (R.U.) normalized by control						Phagocytosis activity (R.U.) normalized by control
NE 30min	Elapsed	1	2	3		Dex 30min	Elapsed	1	2	3
	0	0	0	0			0	0	0	0
	0.5	-0.0254252	-0.0195757	-0.00765143			0.5	-0.0108087	0.0033589	0.00217026
	1	-0.0303602	-0.0210746	-0.00792835			1	-0.00913744	0.00388661	0.00150381
	1.5	-0.0228899	-0.016535	-0.00800047			1.5	-0.00170337	0.00544798	0.00562111
	2	-0.0243346	-0.0138609	-0.0134			2	-0.00366279	0.00467749	-0.00209826
	2.5	-0.0255881	-0.0177626	-0.0122652			2.5	-0.00648699	-0.00175296	0.000463725
	3	-0.026856	-0.0170906	-0.0126835			3	-0.00568644	0.00120021	3.14153e-05
	3.5	-0.0281248	-0.0188455	-0.0159923			3.5	-0.00522175	0.000524044	-0.000201992
	4	-0.0404474	-0.0215958	-0.0144232			4	-0.00678515	-0.000746494	-0.00421538
	4.5	-0.0334285	-0.0232583	-0.0149865			4.5	-0.00811877	0.000145718	-0.00474044
	5	-0.0251879	-0.0121862	-0.0141392			5	-0.00295827	-0.000319169	-0.00360522
	5.5	-0.0313576	-0.0183386	-0.0149816			5.5	-0.00785372	0.000993356	-0.00584323
	6	-0.0326617	-0.0158354	-0.0191612			6	-0.00431759	0.00070709	-0.00600876
	6.5	-0.0332267	-0.0220554	-0.0164754			6.5	-0.00890688	0.00035796	-0.00785149
	7	-0.0335737	-0.0190102	-0.0176015			7	-0.0082145	0.000884015	-0.00800062
	7.5	-0.0335737	-0.0190102	-0.0158475			7.5	0	0.00146338	-0.00815856
	8	-0.0335737	-0.0190102	-0.0191833			8	0.00373353	-0.00089666	-0.00817785
	8.5	-0.0459539	-0.0292261	-0.0277706			8.5	-0.0116113	0.000262633	-0.0097695
	9	-0.0388845	-0.0188675	-0.0150899			9	-0.00303697	0.000426889	-0.0075888
	9.5	-0.0373934	-0.01399	-0.0143078			9.5	0.000839594	0.000301463	-0.00704743
	10	-0.0301023	-0.00825458	-0.0186378			10	0.00214627	0.000222147	-0.00922717
	10.5	-0.0334454	-0.0144831	-0.0156445			10.5	-0.000200715	0.000360673	-0.0105292
	11	-0.0301783	-0.0126867	-0.0161272			11	0.00287141	0.00197272	-0.00800071
	11.5	-0.0286808	-0.0107816	-0.0145338			11.5	0.0053533	-0.00479332	-0.00698433
	12	-0.0390814	-0.0145423	-0.0173686			12	-0.0052257	-0.000727167	-0.00954306
	12.5	-0.0395594	-0.0218318	-0.0174849			12.5	-0.0133117	-0.000412275	-0.00772112
	13	-0.0324969	-0.0128173	-0.0151508			13	-0.00277371	0.00013163	-0.00865719
	13.5	-0.0281627	-0.00867958	-0.0178195			13.5	0.00173364	-0.00157523	-0.0102083
	14	-0.038379	-0.0150081	-0.0147627			14	-0.00317322	-0.000516951	-0.0100189
	14.5	-0.0372795	-0.0153851	-0.0163266			14.5	-0.00666147	-0.00481054	-0.0100512
	15	-0.0256202	-0.00476326	-0.0196067			15	0.00137567	-0.00576133	-0.0097513
	15.5	-0.0268173	-0.00801122	-0.0169659			15.5	0.00365778	-0.0040961	-0.010563
	16	-0.0247257	-0.00621521	-0.0254431			16	0.00424075	-0.0041272	-0.0281393
	16.5	-0.0231354	-0.00283747	-0.0174494			16.5	0.00378001	-0.00559893	-0.0200515
	17	-0.0250104	-0.00200073	-0.0130377			17	0.000574099	-0.00355097	-0.0152506
	17.5	-0.0311682	-0.0111144	-0.0159577			17.5	0.00635745	-0.00648575	-0.0199825
	18	-0.0342572	-0.0113595	-0.0178892			18	0.00724922	-0.00566074	-0.017107
	18.5	-0.0364274	-0.0138057	-0.0142377			18.5	0.00991675	-0.0078632	-0.0180754
	19	-0.0296366	-0.00856589	-0.0164178			19	0.00559553	-0.00593435	-0.0161021
	19.5	-0.0289552	-0.00758713	-0.015337			19.5	0.00655847	-0.00502384	-0.0192868
	20	-0.0222293	-0.00250723	-0.0212479			20	0.00504581	-0.00690995	-0.0209966
	20.5	-0.00965832	-0.000739706	-0.0130798			20.5	0.00946061	-0.00673206	-0.018738
	21	-0.0195855	-0.00336177	-0.014271			21	0.00444352	-0.00628915	-0.0189661
	21.5	-0.0211128	-0.00660274	-0.0162988			21.5	0.00766089	-0.00842134	-0.0185782
	22	-0.0160562	-0.000770159	-0.015555			22	0.0109929	-0.00656346	-0.0184119
	22.5	-0.0194312	-0.00417682	-0.0137668			22.5	0.00442027	-0.0073449	-0.0195349
	23	-0.0206633	-0.00191762	-0.0181858			23	0.00642632	-0.00891722	-0.019755
	23.5	-0.0208083	-0.00462136	-0.0181936			23.5	0.00567097	-0.00873057	-0.0194681
	24	-0.017348	-0.0027092	-0.0187173			24	0.00721924	-0.00866925	-0.022153
	24.5	-0.0235291	-0.00703679	-0.0158566			24.5	0.00413784	-0.0073686	-0.0227033
	25	-0.0196318	-0.000638229	-0.0148865			25	0.00807095	-0.00845871	-0.019734
	25.5	-0.0135877	0.00419664	-0.0125404			25.5	0.0110586	-0.00983187	-0.0161923
	26	-0.0163023	0.00167202	-0.0150303			26	0.00425526	-0.00861246	-0.0159096
	26.5	-0.0196433	0.00188971	-0.0154294			26.5	0.00844166	-0.00699378	-0.0196568
	27	-0.0176564	0.00447837	-0.0126522			27	0.00747351	-0.00903866	-0.0183364
	27.5	-0.0191375	0.00194657	-0.013218			27.5	0.00467996	-0.00975415	-0.0198156
	28	-0.0158332	0.000228189	-0.0192849			28	0.00567768	-0.00757656	-0.0239969
	28.5	-0.024418	-0.000825232	-0.014398			28.5	0.00472969	-0.00858124	-0.0187735
	29	-0.0168306	0.00419895	-0.0143262			29	0.00852046	-0.0105497	-0.0211469
	29.5	-0.0154651	0.00622936	-0.0144161			29.5	0.00620779	-0.00748441	-0.0223007
	30	-0.00700598	0.0138777	-0.0155423			30	0.0148922	-0.00808854	-0.0190045
	30.5	-0.0157118	0.00427489	-0.0110321			30.5	0.00767746	-0.00604275	-0.0162054
	31	-0.0153996	0.00543852	-0.0138023			31	0.00829752	-0.00714555	-0.0230271
	31.5	-0.0166393	0.00483601	-0.0158655			31.5	0.00538288	-0.011577	-0.0218878
	32	-0.012565	0.00398517	-0.0161877			32	0.00670326	-0.010342	-0.0222512
	32.5	-0.0159564	0.00425598	-0.0125391			32.5	0.00585693	-0.00817078	-0.0206872
	33	-0.0191723	0.00271128	-0.0130204			33	0.00648939	-0.0107642	-0.0197536
	33.5	-0.0143103	0.000500326	-0.00656016			33.5	0.00464792	-0.00855448	-0.0163781
	34	-0.0121366	0.00310952	-0.00331041			34	0.00640731	-0.00971799	-0.0179176
	34.5	-0.014794	0.00149007	-0.00555494			34.5	0.00501776	-0.0104358	-0.0171703
	35	-0.0128282	0.00286324	-0.00407048			35	0.0047089	-0.0106969	-0.0153083
	35.5	-0.0100861	0.00316461	-0.0103996			35.5	0.00360236	-0.0115691	-0.0187082
	36	-0.0138856	0.00701591	-0.0092114			36	0.00736333	-0.00818316	-0.0196943
	36.5	-0.014709	0.00292542	-0.00800794			36.5	0.00370734	-0.0129469	-0.0179331
	37	-0.0124258	0.0059817	0.00112497			37	0.00650376	-0.0120244	-0.0241121
	37.5	-0.0118315	0.00603249	0.000975338			37.5	0.00635659	-0.00973963	-0.0241219
	38	-0.00982948	0.00846937	0.000365148			38	0.0074315	-0.00942326	-0.0237412
	38.5	-0.0111796	0.00524568	-0.00519412			38.5	0.00457405	-0.00873621	-0.0206142
	39	-0.0104636	0.00874412	-0.00744609			39	0.00707051	-0.00903033	-0.0203325
	39.5	-0.00900214	0.00933991	-0.0050175			39.5	0.00689506	-0.00739685	-0.0197139
	40	-0.00731717	0.00959545	0.000785697			40	0.00777145	-0.0106069	-0.019785
	40.5	-0.00804885	0.00843502	0.00245645			40.5	0.00696838	-0.0147403	-0.0188239
	41	-0.0121246	0.00978231	0.00149587			41	0.00505627	-0.0118846	-0.0185063
	41.5	-0.00720162	0.0112131	0.00189436			41.5	0.00360105	-0.0116433	-0.0206703
	42	-0.0088489	0.00719771	0.00173562			42	0.00789756	-0.0130504	-0.0183853
	42.5	-0.00742783	0.00707815	0.00015994			42.5	0.0047336	-0.0122828	-0.0146001
	43	-0.00271561	0.0110549	-0.000288007			43	0.00850908	-0.0124029	-0.0149479
	43.5	-0.000295796	0.0122159	0.000906375			43.5	0.00862634	-0.0112342	-0.0154494
	44	-0.00307124	0.00934898	7.04578e-05			44	0.00782523	-0.0133684	-0.01332
	44.5	-0.00552049	0.00784821	-0.00435849			44.5	0.00318939	-0.0110415	-0.0136205
	45	-0.0036141	0.0109981	-0.00532473			45	0.00601999	-0.0112368	-0.0198996
	45.5	0.00877138	0.0222716	-0.00752066			45.5	0.00677189	-0.00983946	-0.0111695
	46	-0.00449817	0.00984805	-0.00929959			46	0.00578636	-0.0130433	-0.00963223
	46.5	-0.0103164	0.0115286	-0.00973992			46.5	0.00663132	-0.0120615	-0.0101344
	47	-0.00394665	0.0117904	-0.0096278			47	0.00373076	-0.0135574	-0.012002
	47.5	-0.00384395	0.0108184	-0.0103149			47.5	0.00622049	-0.0133265	-0.0114704
	48	-0.0231253	0.00611773	-0.0088712			48	0.00439593	-0.011826	-0.0131976
	48.5	-0.00396022	0.0116841	-0.00818173			48.5	0.0072159	-0.0121736	-0.0196722
	49	-0.00166208	0.0133394	-0.00956782			49	0.00756484	-0.0118955	-0.0137095
	49.5	-0.00309552	0.0107985	-0.0127374			49.5	0.00642023	-0.013517	-0.0104985
	50	-0.00574501	0.00691558	-0.0127694			50	0.00499773	-0.0124425	-0.00926923
	50.5	-0.000183397	0.0155507	-0.0106434			50.5	0.00736469	-0.0117569	-0.00919957
	51	0.000608728	0.0149685	0.00164928			51	0.00722754	-0.0137797	-0.00861898
	51.5	-0.00576106	0.00773717	0.0123306			51.5	0.0048678	-0.0146148	-0.00455338
	52	-0.00256226	0.0106319	-0.0114862			52	0.00639463	-0.0139792	-0.00923085
	52.5	0.00239145	0.0146053	-0.00118098			52.5	0.00729248	-0.0129813	-0.000636068
	53	-0.000378878	-0.00441462	0.00334842			53	0.00618088	-0.013619	-0.000995669
	53.5	-0.00365689	0.00790317	-0.00758955			53.5	0.00409082	-0.0123292	-0.00994538
	54	-0.00230768	0.00934343	-0.0029159			54	0.00504231	-0.0119429	-0.00644623
	54.5	0.000624755	0.014354	-0.00330598			54.5	0.00586599	-0.01612	-0.00985412
	55	-0.000372537	0.0132234	-0.00222685			55	0.00632278	-0.0147047	-0.0115077
	55.5	-0.00207979	0.00765069	-0.00267579			55.5	0.00515856	-0.01204	-0.00951777
	56	-0.00201899	0.0130364	-0.00143228			56	0.00672496	-0.0118203	-0.00984843
	56.5	-0.0011052	0.00956138	-0.00391926			56.5	0.00465965	-0.0121771	-0.0115179
	57	-0.000765896	0.0126424	-0.00330703			57	0.00482909	-0.0129293	-0.00931824
	57.5	-0.0045632	0.00654413	-0.000510291			57.5	0.00362642	-0.0103828	-0.00942838
	58	-0.00605963	0.00744657	-0.000957474			58	0.00360581	-0.0147861	-0.0100179
	58.5	-0.000315122	0.013611	-0.000614654			58.5	0.00590277	-0.0116155	-0.0119589
	59	-0.000205889	0.0107539	-6.53001e-05			59	0.00473514	-0.0119129	-0.00978191
	59.5	-0.00192478	0.00562821	-0.00151329			59.5	0.00525625	-0.00921701	-0.0103526
	60	-0.00174048	0.00928398	-0.000381902			60	-0.000251349	-0.0101762	-0.0104963
	60.5	0.000609621	0.00742421	-0.00134178			60.5	0.00350329	-0.0117258	-0.0096837
	61	-0.000279214	0.00533491	-0.00450991			61	0.005477	-0.0101344	-0.00934537
	61.5	-0.00117367	0.00813726	-0.000966059			61.5	0.00580668	-0.0112535	-0.0110943
	62	-0.000737312	0.00602587	-0.00147691			62	0.00331739	-0.0139638	-0.0101594
	62.5	0.00228007	0.00771114	-0.00266874			62.5	0.00469226	-0.0138321	-0.0117083
	63	-0.00022537	0.00278659	-0.00163304			63	0.00470045	-0.00956249	-0.00911809
	63.5	0.00230138	0.0105939	0.000340181			63.5	0.00733909	-0.0118577	-0.00897438
	64	0.00162231	0.00891073	0.00161805			64	0.0033733	-0.0113174	-0.00890412
	64.5	0.00320254	0.0110327	0.000178509			64.5	0.00526199	-0.00860111	-0.00967924
	65	0.00151156	0.00883118	0.00077344			65	0.00422161	-0.0100816	-0.0101198
	65.5	-0.00216499	0.00997034	0.00380947			65.5	0.00478767	-0.0114663	-0.00856085
	66	0.000671271	0.00861626	-0.00484192			66	0.0039876	-0.00942549	-0.011791
	66.5	0.00195629	0.0102917	0.00108985			66.5	0.00455858	-0.00977932	-0.00876305
	67	0.00215095	0.00839402	0.00113087			67	0.00388004	-0.00927702	-0.0100246
	67.5	0.000175648	0.00816612	-0.00255747			67.5	0.00466164	-0.00986006	-0.010947
	68	0.00152103	0.00838314	0.00342335			68	0.00210852	-0.0061631	-0.00636877
	68.5	0.00325475	0.00810047	0.000516645			68.5	0.00423761	-0.00852902	-0.0105096
	69	0.00599099	0.0114435	-4.37064e-05			69	0.00508376	-0.00948879	-0.00998443
	69.5	0.00137231	0.00842693	0.00064203			69.5	0.00359465	-0.00948879	-0.00906149
	70	0.000887173	0.0101315	-0.000953143			70	0.0047309	-0.00948879	-0.0119363
	70.5	0.000531732	0.00658788	-0.000888847			70.5	0.0029255	-0.00948879	-0.0119565
	71	0.00317352	0.00746692	-0.00183782			71	0.00558297	-0.00948879	-0.0121545
	71.5	0.00355159	0.00563266	-0.00370628			71.5	0.00337171	-0.00948879	-0.0127439
	72	0.00381859	0.00374979	0.00219131			72	0.00414539	-0.00948879	-0.00742036
	72.5	-0.00296123	0.00357501	0.000709987			72.5	0.00144027	-0.00948879	-0.0102825
	73	0.00423284	0.00685839	0.00262923			73	0.00366919	-0.00948879	-0.00814245
	73.5	0.00586447	0.00968859	0.0050628			73.5	0.00457261	-0.00948879	-0.0071975
	74	0.00500276	0.00701212	0.00046586			74	0.0043911	-0.00948879	-0.0102567
	74.5	0.0034855	0.00618365	-2.64015e-05			74.5	0.00234802	-0.00948879	-0.0101176
	75	0.00285653	0.00479252	-0.00116511			75	0.000207569	-0.00948879	-0.0105385
	75.5	0.000494726	0.00733825	9.63072e-05			75.5	0.0027308	-0.00948879	-0.00910868
	76	0.00985993	0.0120526	0.00139148			76	0.00567998	-0.00948879	-0.00812922
	76.5	0.00208278	0.003053	0.00177018			76.5	0.00227264	-0.00948879	-0.00838435
	77	0.00765966	0.0110482	0.00104765			77	0.00741517	-0.00948879	-0.00824707
	77.5	0.00243594	0.00759889	0.00189852			77.5	0.0023756	-0.00948879	-0.00840292
	78	0.00330304	0.00453349	-3.00051e-06			78	0.00233368	-0.00948879	-0.0122025
	78.5	0.00227695	0.00559417	-0.00134643			78.5	0.0018227	-0.00948879	-0.0116568
	79	0.00485573	0.00866228	-0.00128961			79	0.00431281	-0.00948879	-0.0122837
	79.5	0.00272169	0.00478973	0.000746109			79.5	-0.00132319	-0.00948879	-0.0152298
	80	0.00691816	0.00433661	0.00125492			80	0.00440507	-0.00948879	-0.0101951
	80.5	0.00434288	0.0033858	-0.00223142			80.5	0.00227794	-0.00948879	-0.012783
	81	0.00820116	0.00747262	-0.00134308			81	0.00553955	-0.00948879	-0.0120413
	81.5	0.00604962	0.00516226	-3.14342e-05			81.5	0.00272254	-0.00948879	-0.00926373
	82	0.0086374	0.00637352	0.00092875			82	0.00499627	-0.00948879	-0.0100243
	82.5	0.00553157	0.00415613	-0.000650894			82.5	0.00209378	-0.00948879	-0.0088896
	83	0.00547662	0.00661275	-0.00271201			83	0.00211564	-0.00948879	-0.0141756
	83.5	0.00353708	0.00432265	-0.00110541			83.5	0.00379222	-0.00948879	-0.0113448
	84	0.00470055	0.00596053	8.35645e-05			84	0.000819073	-0.00948879	-0.0125223
	84.5	0.00212601	0.00155357	-0.00134924			84.5	9.63846e-05	-0.00948879	-0.0124085
	85	0.00494045	0.00432314	-0.00201241			85	0.00301059	-0.00948879	-0.0138194
	85.5	0.00548345	0.00430623	0.00129046			85.5	0.001516	-0.00948879	-0.00985595
	86	0.00307609	0.00444804	0.00664795			86	0.00139742	-0.00948879	-0.00538845
	86.5	0.00304933	-0.00396131	0.00259107			86.5	-0.00179689	-0.00948879	-0.0105277
	87	0.00544876	0.00618929	-0.00216619			87	0.00234638	-0.00948879	-0.0116955
	87.5	0.00729268	0.00518746	0.00153959			87.5	0.00269365	-0.00948879	-0.00913821
	88	0.00644862	0.00326588	-0.00291326			88	0.00311654	-0.00948879	-0.0132258
	88.5	0.00622468	0.00421398	-0.00124986			88.5	0.00154939	-0.00948879	-0.0153149
