# Supplementary material for: Suppression of trabecular meshwork phagocytosis by norepinephrine is associated with nocturnal increase in intraocular pressure in mice
Source: Commun Biol. 2022 Apr 8;5:339. doi: 10.1038/s42003-022-03295-y (PMC8993819; doi:10.1038/s42003-022-03295-y)
Supplement: Supplementary file 6 — Supplementary Data 4 [file 42003_2022_3295_MOESM6_ESM.xlsx]

## Sheet: a
iHTMC	Relative phagocytosis activity
			L-adrenaline			Phenylephrine				Chlonidine				Isoproterenol					Formoterol				Salbutamol				L-NE				Dobutamine
	(µM）	DMAO	0.1	0.4	1.56	0.1	1	10	100	0.1	1	10	100	0.006	0.025	0.1	0.4	1.56	0.1	1	10	100	0.01	0.1	1	10	0.025	0.1	0.4	1.56	0.01	0.1	1	10
	Day 1	1	1.05756	0.908693	0.865076	0.955602	0.934681	0.910478	0.954525	0.956395	0.971363	1.00053	1.1746	0.935423	0.800375	0.716929	0.644809	0.570291	1.11258	1.25397	1.23424	1.10258	0.986828	0.963162	0.980569	0.926008	0.929845	0.864425	0.61719	0.431727	0.562298	0.461862	0.279832	0.101934
	Day 3	1	1.06276	1.08514	1.1074	0.961187	0.968493	0.971086	1.05045	1.00842	1.02449	1.0579	1.17197	1.00531	0.935974	0.924274	0.859689	0.863416	1.07604	1.11722	1.04034	0.787771	0.95632	0.961365	0.955626	0.909765	1.01872	0.997583	0.791237	0.623696	0.876399	0.544254	0.323549	0.208872

## Sheet: b
iHTMC	Relative phagocytosis activity
		DMSO	NE	Isopreterenol	Salbutamol	L-NE	Dobutamine
	1	1	0.25414	0.748477	0.926008	0.164084	0.379345
	2	1	0.47681	0.766897	1.03695	0.855784	0.483655
	3	1	0.608564	0.570291	0.813316	0.595784	0.654454
	4	1	0.636715	0.644809		0.536149	0.279832
	5	1	0.808332	0.716929		0.765686	0.710878
	6	1	0.704089			0.313769	0.439216
	7	1				0.354129
	8	1				0.431727
	9	1				0.47681
	10	1				0.637951
	mean	1	0.581442	0.689481	0.925425	0.513187	0.49123
	sem	0	0.0792435	0.0363517	0.0645584	0.0665785	0.0670466

## Sheet: c
iHTMC	Relative Phagocytosis activity
							NE
		DMSO	Timolol	Betaxolol	ICI118551	Phentolamine	DMSO	Timolol	Betaxolol	ICI118551	Phentolamine
	1	1	1.03068	1.16292	0.967475	0.857931	0.47681	0.370657	0.779801	0.681333	0.443576
	2	1	1.18178	1.29936	1.04788	0.987614	0.25414	0.612908	0.723523	0.752938	0.769022
	3	1	0.85161	0.927802	0.878971	0.999525	0.595784	0.77864	0.84423	0.734362	0.425954
	4	1					0.664247	0.925217
	5	1						0.870216
	mean	1	1.02136	1.13003	0.964775	0.948357	0.497745	0.711528	0.782518	0.722878	0.546184
	sem	0	0.0954247	0.108514	0.0487781	0.0453433	0.0899611	0.100316	0.0348715	0.0214532	0.111535

## Sheet: e
iHTMC	Relative Phagocytosis activity
					L-NE (1µM）
	siRNA (40nM)	Negative control	ADRB1	ADRB2	Negative control	ADRB1	ADRB2
	1	1	1.0616		0.333818	0.677056	0.520696
	2	1	1.20542	1.17327	0.470421	0.612019	0.564038
	3	1	1.06079	1.13696	0.452745	0.819276	0.495995
	4	1	1.14766	1.02585	0.49694	0.6512	0.45288
	mean	1	1.11887	1.11203	0.438481	0.689887	0.508402
	sem	0	0.0353242	0.0443454	0.03605	0.0451537	0.0232435
