# Supplementary material for: Suppression of trabecular meshwork phagocytosis by norepinephrine is associated with nocturnal increase in intraocular pressure in mice
Source: Commun Biol. 2022 Apr 8;5:339. doi: 10.1038/s42003-022-03295-y (PMC8993819; doi:10.1038/s42003-022-03295-y)
Supplement: Supplementary file 7 — Supplementary Data 5 [file 42003_2022_3295_MOESM7_ESM.xlsx]

## Sheet: c
	WB	iHTMC
		ｐCREB/CREB	DMSO	Dobutamine
		1	1.15974	2.14772
		2	0.926488	1.50333
		3	1.0409	1.47161
		4	0.873052	1.57716
		mean	1.00005	1.67496
		sem	0.0637113	0.159132
		pCaMKII/CaMKII	DMSO	Dobutamine
		1	1.57806	1.26873
		2	0.969614	0.920472
		3	0.352015	0.515294
		4	1.1003	0.961714
		mean	0.999998	0.916552
		sem	0.252491	0.154674
		pPKC/total protein	DMSO	Dobutamine
		1	1.07248	1.06492
		2	1.06398	1.02658
		3	0.838432	0.899685
		4	1.02508	0.989463
		mean	0.999992	0.995162
		sem	0.0548328	0.0353569

## Sheet: d
iHTMC	Relative phagocytosis activity
	PGE2
		DMSO	0.1uM	1uM	10uM
	1	1	0.978497	0.865698	0.823028
	2	1	0.893355	0.802215	0.702708
	3	1	0.970209	0.63715	0.702423
	mean	1	0.947354	0.768354	0.742719
	sem	0	0.0271052	0.0681138	0.0401544

## Sheet: e
	cAMP (nM) in iHTMC
	FSK (µM）	DMSO	FSK0.001	FSK0.01	FSK0.1	FSK1
	1	3.0209	4.34388	16.9718	12.5693	52.7706
	2	3.46047	6.28546	20.7793	35.278	28.7466
	3	2.5762	6.93772	13.158	48.772	40.2783
	4	6.04166	5.75072	5.97466	24.0731	37.666
	mean	3.77481	5.82945	14.221	30.1731	39.8654
	sem	0.776876	0.551462	3.15846	7.74104	4.95966

## Sheet: f
	cAMP (nM) in iHTMC
	NE (µM）	Veh	L-NE0.01	L-NE0.1	L-NE1	L-NE10
	1	3.0209	3.22214	7.19938	25.6759	12.5486
	2	3.46047	3.5707	11.827	8.91592	45.9168
	3	2.5762	4.57031	9.46087	34.7315	19.1267
	4	6.04166	10.7114	6.34373	14.5437	13.8409
	mean	3.77481	5.51864	8.70775	20.9668	22.8583
	sem	0.776876	1.75434	1.2302	5.75994	7.81677
	Dobutamine (µM）	Veh	Dobutamine 0.001	Dobutamine 0.01	Dobutamine 0.1	Dobutamine 1	Dobutamine 10
	1	3.0209	3.91667	7.08517	6.79114	17.3443	16.4698
	2	3.46047	5.19821	7.49552	8.39566	13.8022	14.7724
	3	2.5762	4.46194	5.10788	9.53659	6.9272	14.1843
	4	6.04166	4.22424	1.19528	3.32392	9.59363	13.9254
	mean	3.77481	4.45027	5.22096	7.01183	11.9168	14.838
	sem	0.776876	0.273156	1.43955	1.35212	2.29684	0.572069

## Sheet: g
	cAMP (nM) in iHTMC
			NE
				Betaxolol
		Veh	DMSO	0.5µM	5µM	50ｂµM
	1	1.03164	18.8678	8.00501	4.52382	2.13438
	2	1.85562	21.228	9.8361	5.09483	0.901112
	3	1.60724	27.3822	19.5515	9.37884	3.89092
	4	1.05813	12.5433	12.2689	8.51465	1.61566
	mean	3.77481	14.838	11.1572	10.5563	6.95766
	sem	0.776876	0.572069	1.94727	2.76232	0.63203
			Dobutamine
				Betaxolol
		Veh	DMSO	0.05µM	0.5µM	5µM	50µM
	1	3.0209	16.4698	9.84623	7.39934	16.1158	8.70522
	2	3.46047	14.7724	19.8572	14.146	14.4942	7.06348
	3	2.5762	14.1843	10.1302	8.21355	5.96663	6.10457
	4	6.04166	13.9254	19.8704	14.8697	5.64868	5.95736
	mean	3.77481	14.838	14.926	11.1572	10.5563	6.95766
	sem	0.776876	0.572069	2.85143	1.94727	2.76232	0.63203

## Sheet: h
iHTMC	Relative phagocytosis activity
		DMSO	IBMX	FSK	Sp-cAMP	8-CPT-cAMP
	1	1		0.863959	0.666088	0.738722
	2	1	0.89595	0.850542	0.822172	0.82273
	3	1	0.847234	0.922895	0.738516	0.686327
	4	1	0.686033	0.852494	0.804497	0.847231
	mean	1	0.809739	0.872473	0.757818	0.773752
	sem	0	0.0549334	0.0170661	0.0354816	0.0372696

## Sheet: i
iHTMC	Relative phagocytosis activity					L-NE (1µM）
	siRNA (40nM)	Negative control	PRKCA	RAPGEF3	RAPGEF4	Negative control	RAPGEF3	RAPGEF4	PRKCA
	1	1	1.26301	0.889635	0.803737	0.398632	0.654186	0.516076	0.572911
	2	1	1.12376	0.971984	1.09107	0.28578	0.423118	0.602175	0.738463
	3	1	0.93781	1.30306	1.02634	0.575958	0.828122	0.804693	0.585178
	4	1	0.930275	0.906106	0.872846
	mean	1	1.06372	1.0177	0.948497	0.420123	0.635142	0.640981	0.632184
	sem	0	0.0800958	0.0967698	0.0664982	0.0844537	0.117302	0.085546	0.0532573

## Sheet: j
iHTMC		Relative phagocytosis activity								Dobutamine					Dobutamine
				KT5720			ESI09				KT5720					ESI09
			DMSO	0.01µM	0.1µM	1µM	0.1µM	1µM	10µM	DMSO	0.001µM	0.01µM	0.1µM	1µM	DMSO	0.01µM	0.1µM	1µM	10µM
		1	1	0.939749	0.750761	0.995521	1.1015	1.14656	1.18041	0.710878	0.783686	0.756774	0.784306	0.852574	0.604097	0.682108	0.826451	0.94783	0.965864
		2	1	1.08913	0.878511	0.948025	1.02636	1.01276	0.944843	0.399226	0.396323	0.481976	0.525375	0.505014	0.399226	0.399604	0.479125	0.532269	0.594229
		3	1	0.99485	0.816674	0.795176	0.961972	0.73143	0.865891	0.416631	0.434582	0.507864	0.549038	0.562669	0.416631	0.402376	0.51864	0.572584	0.6198
		4	1							0.577537	0.600749	0.637925	0.685016	0.696534	0.414623	0.61029	0.726256	0.79423	0.772937
		5
		mean	1	1.00791	0.815315	0.912908	1.02995	0.963583	0.997049	0.526068	0.553835	0.596135	0.635934	0.654198	0.458644	0.523595	0.637618	0.711728	0.738208
		sem	0	0.0436142	0.0368844	0.0604413	0.0403191	0.122334	0.0944724	0.0848981	0.102233	0.0733145	0.0700775	0.0893051	0.0561646	0.0834734	0.0959113	0.112604	0.0987611
