# Supplementary material for: Suppression of trabecular meshwork phagocytosis by norepinephrine is associated with nocturnal increase in intraocular pressure in mice
Source: Commun Biol. 2022 Apr 8;5:339. doi: 10.1038/s42003-022-03295-y (PMC8993819; doi:10.1038/s42003-022-03295-y)
Supplement: Supplementary file 8 — Supplementary Data 6 [file 42003_2022_3295_MOESM8_ESM.xlsx]

## Sheet: b
iHTMC	Relative phagocytosis activity
			PITenin-7 PIP3 antagonist
		DMSO	0.01µM	0.1µM	1µM	10µM
	1	1	0.838738	0.637529	0.573785	0.627973
	2	1	0.951925	0.745481	0.682298	0.634088
	3	1	0.979608	0.794578	0.796637	0.65603
	mean	1	0.923424	0.725863	0.68424	0.639363
	sem	0	0.0373172	0.0401708	0.0557194	0.0073768

## Sheet: c
	iHTMC
	Relative phagocytosis activity
		DMSO	Cay10505 PI3Kg inhibitor	LY294002 PI3K inhibitor
	1	1	0.821501	0.999516
	2	1	0.753218	1.10768
	3	1	0.841726	0.964064
	mean	1	0.805482	1.02375
	sem	0	0.026776	0.0374065

## Sheet: d
iHTMC	PIP3 concentration (pmol / well)
			Dobutamine
		DMSO	DMSO	KT5720	ESI09	bpV(pic)	3AC
	1	0.883607	0.411659	0.603333	0.83528	0.990379	0.714756
	2	1.01865	0.464061	0.757325	0.488519	1.25766	0.803798
	3	0.869213	0.550659	0.875731	0.692068	1.05098	0.694785
	mean	0.923823	0.47546	0.745463	0.671956	1.09967	0.73778
	sem	0.0475947	0.0350988	0.0682929	0.100605	0.0700669	0.0290195

## Sheet: e
	iHTMC
	Normalized pSHIP level
	pSHIP/SHIP		Dobutamine
		DMSO	DMSO	KT5720	ESI09
	1	0.972141	1.21721	1.15605	1.05623
	2	0.959261	1.14028	1.05312	0.991907
	3	1.03489	1.25928	1.34757	1.09641
	4	1.0337	1.04845	1.1848	1.10012
	mean	1	1.16631	1.18538	1.06117
	sem	0.0199777	0.0463705	0.0610048	0.0251349

## Sheet: f
	iHTMC
	pAkt(308)/Akt		Dobutamine
	upper	DMSO	DMSO	KT5720	ESI09	bpV(pic)	3AC
	1	1.05468	0.761169	0.716011	1.04854	1.13882	0.95989
	2	0.942189	0.911849	0.747752	1.05541	1.11378	1.0044
	3	0.972414	0.844241	0.908382	1.18628	1.08622	1.17289
	4	1.03071	0.849022	0.827177	1.02934	1.07986	0.952424
	mean	0.999999	0.84157	0.79983	1.07989	1.10467	1.0224
	sem	0.0258785	0.0309114	0.0430787	0.0358887	0.0135557	0.0514578
	pErk/Erk		Dobutamine
	upper	DMSO	DMSO	KT5720	ESI09	bpV(pic)	3AC
	1	1.12596	0.850331	0.773786	0.780194	1.16061	0.704866
	2	0.853227	0.676792	0.649152	1.00575	1.35715	0.793066
	3	1.0618	0.863057	0.886784	1.08088	1.33118	1.06611
	4	0.959026	0.742743	0.820646	0.921884	1.42931	0.940042
	mean	1	0.783231	0.782592	0.947178	1.31956	0.87602
	sem	0.059795	0.044575	0.0501563	0.064441	0.056906	0.0797948

## Sheet: g
iHTMC	Relative phagocytosis activity											Dobutamine
			3AC			K118			bpV(pic)				3AC				K118				bpV(pic)
		DMSO	0.01µM	0.1µM	1µM	0.01µM	0.1µM	1µM	0.01µM	0.1µM	1µM	DMSO	0.01µM	0.1µM	1µM	DMSO	0.01µM	0.1µM	1µM	DMSO	0.01µM	0.1µM	1µM	10µM
	1	1	1.17408	1.17355	1.18198	1.06827	1.12551	1.00303	1.05407	1.13864	1.00705	0.377944	0.389799	0.470772	0.601162	0.399226	0.357346	0.41824	0.531936	0.399226	0.354961	0.380461	0.421892	0.515146
	2	1	1.16565	1.30902	1.20828	1.12355	1.05661	1.21417	1.1946	1.16662	1.2076	0.416631	0.458623	0.48531	0.560788	0.357038	0.46726	0.588612	0.518271	0.375873	0.359895	0.37651	0.382551	0.406832
	3	1	1.02237	0.936311	1.03544	0.923558	0.955859	0.912625	1.00292	1.08948	1.02083	0.399226	0.357346	0.41824	0.531936	0.433466	0.536886	0.697414	0.644268	0.502988	0.394399	0.334685	0.259255	0.295223
	mean	1	1.1207	1.13963	1.1419	1.03846	1.04599	1.04328	1.08386	1.13158	1.07849	0.397933	0.401923	0.458107	0.564629	0.396577	0.453831	0.568089	0.564825	0.426029	0.369752	0.363885	0.354566	0.405734
	sem	0	0.0426289	0.0943281	0.046565	0.0516366	0.0492619	0.0773738	0.0496268	0.019525	0.0560091	0.0111866	0.0258576	0.0176415	0.0173861	0.0221025	0.0452601	0.0703569	0.0345688	0.0390655	0.0107435	0.0126825	0.0424264	0.054983
