# Supplementary material for: Suppression of trabecular meshwork phagocytosis by norepinephrine is associated with nocturnal increase in intraocular pressure in mice
Source: Commun Biol. 2022 Apr 8;5:339. doi: 10.1038/s42003-022-03295-y (PMC8993819; doi:10.1038/s42003-022-03295-y)
Supplement: Supplementary file 9 — Supplementary Data 7 [file 42003_2022_3295_MOESM9_ESM.xlsx]

## Sheet: a
	Mice
	nocturnal IOP increase (mmHg)
		Vehicle ZT10	Vehicle ZT15	Betaxolol ZT10	Betaxolol ZT15	KT5720 ZT10	KT5720 ZT15	ESI09 ZT10	ESI09 ZT15	3AC ZT10	3AC ZT15	K118 ZT10	K118 ZT15	bpV(pic) ZT10	bpV(pic) ZT15
	1	10	13.75	10.3333	13.75	11.25	11.5	10.5	12	11.5	12.2	10.5	14.75	11	15.5
	2	11.3333	14.75	10	13.5	11.75	12.75	10.75	10.75	11	13	10.25	13	10.5	13.8
	3	9.66667	12.5	10	13.25	11.25	12.5	10.25	10.5	11.75	11.8	10.5	11.25	10.25	11.5
	4	10	15	12	14.6667	10	13.75	9.75	10.25	10.25	13	10.25	14	11.5	14.75
	5	10.6667	13.3333	12.25	13	10.5	11.5	11.5	11.5	10	12.5	11.3333	12.25	11.75	12
	6	10.3333	12.75	10.75	12.5	10	15.75	9	11.75	11.3333	15	10	13.25	9.66667	12
	7	10.5	14.25	10.3333	12	11.75	12	10	10.5	10	12.4	11.3333	12.5	11	13.75
	8	10	12.25	9.25	13.5					12	12.75	12	11.5	10.6667	15
	9	11	15.5	10.5	11.6					12	13.5	11.5	11	10.75	17.75
	10	11	14	10.5	11					11.6667	14			11	14.6
	11	10.75	14.5	9.5	12									11.25	13.75
	12	11.25	16	9.5	12									12.25	15.25
	13	11	15.2
	14	11.75	15
	15	11.5	15.25
	16	10	13.75
	mean	10.6719	14.2365	10.4097	12.7306	10.9286	12.8214	10.25	11.0357	11.15	13.015	10.8519	12.6111	10.9653	14.1375
	sem	0.156914	0.278966	0.266789	0.304531	0.287199	0.571429	0.298807	0.26406	0.251784	0.298147	0.232728	0.423099	0.198229	0.507412

## Sheet: b
Mice	nocturnal IOP increase (mmHg)
		Vehicle	Betaxolol	KT5720	ESI09	3AC	K118	bpV(pic)
	1	3.75	3.41667	0.25	1.5	0.7	4.25	4.5
	2	3.41667	3.5	1	0	2	2.75	3.3
	3	2.83333	3.25	1.25	0.25	0.05	0.75	1.25
	4	5	2.66667	3.75	0.5	2.75	3.75	3.25
	5	2.66666	0.75	1	0	2.5	0.91667	0.25
	6	2.41667	1.75	5.75	2.75	3.66667	3.25	2.33333
	7	3.75	1.66667	0.25	0.5	2.4	1.16667	2.75
	8	2.25	4.25			0.75	-0.5	4.33333
	9	4.5	1.1			1.5	-0.5	7
	10	3	0.5			2.33333		3.6
	11	3.75	2.5					2.5
	12	4.75	2.5					3
	13	4.2
	14	3.25
	15	3.75
	16	3.75

## Sheet: c
		Mice
		IOP (mmHg)			3AC instilation at ZT10 in day 2
		Day	1		2		3		4
		time	ZT10	ZT15	ZT10	ZT15	ZT10	ZT15	ZT10
		1	10	16.25	11.5	12.2	11	14.25	11.75
		2	10.25	14.75	11	13	11	15	10.5
		3	10	17.25	11.75	11.8	11.25	16	10.6667
		4	13	16.25	10.25	13	10.25	15.75	10.75
		5	11.25	13.5	10	12.5	10.25	13	9.5
		6	12	15	11.3333	15	10.25	14.5	10.25
		7	12.3333	14.6667	10	12.4	9.75	13.5	10.75
		8	11	17.25	12	12.75	10	16.4	12
		9	10	14	12	13.5	10.5	13.25	11
		10	10.75	17.6667	11.6667	14	11	17.25	13
		mean	11.0583	15.6583	11.15	13.015	10.525	14.89	11.0167
		sem	0.439513	0.600165	0.325051	0.384906	0.20666	0.58672	0.405022

## Sheet: e
Mice	IOP (mmHg)
				Dobutamine
		Vehicle		DMSO		Cytochalasin D		Latrunculin A		RKI1447		Betaxolol		KT5720		ESI09		3AC
		ZT4	ZT9	ZT4	ZT9	ZT4	ZT9	ZT4	ZT9	ZT4	ZT9	ZT4	ZT9	ZT4	ZT9	ZT4	ZT9	ZT4	ZT9
	1	11	10.6667	10.5	14.6667	10.5	11.75	10	12.5	11.6	11.3333	11.5	10.25	10	10.75	10.25	10.75	10.3333	11
	2	11	11	10	11.1667	9.75	10.5	10.25	12.8	10.75	11.6	11	11.75	11	13.75	11	10.75	11	12
	3	11.1667	11.1667	10.3333	12.6667	10.75	12.25	10.25	10.5	11.25	10	10	12.5	9.75	12.25	9.75	10.25	10.3333	12
	4	10	11.3333	9.83333	10.8333	10.75	12.5	11.25	11.75	11	11.25	10.5	11	11	12.5	10.25	11	11.5	14
	5	11.5	10.6667	10	11.1667	10.5	12.5	9.25	11.75	10	10	11.75	12.75	11	11.75	9.66667	12	11.75	10.75
	6	10.6667	10.6667	9.66667	11	10	13.2	10	10	12.25	10	10.75	11.25	10.25	12.75	11.25	11.2	11.3333	10.6667
	7	10	10	9.66667	12	9.25	11.2	10.5	10.75									10.3333	11
	8	12.1667	13.1667	9.83333	12.3333			11	11.25									10	10
	9	10	10.5	10	12.1667			9.75	13									10.3333	9.66667
	10	10.1667	10.6667	9.83333	10.5													9.66667	11.3333
	11			11.2	15.25
	12			10.5	13.8
	13			10.5	13.5
	14			11.25	15.75
	15			11	14
	16			11.75	14.25
	mean	10.7667	10.9833	10.3667	12.8156	10.2143	11.9857	10.25	11.5889	11.1417	10.6972	10.9167	11.5833	10.5	12.2917	10.3611	10.9917	10.6583	11.2417
	sem	0.233334	0.269258	0.159172	0.419464	0.214286	0.343427	0.204124	0.350969	0.312361	0.31536	0.263523	0.385501	0.232737	0.410369	0.26323	0.239936	0.218881	0.386989

## Sheet: f
	Mice
	IOP increase (mmHg)
			Dobutamine
		Vehicle	DMSO	Cytochalasin D	Latrunculin A	RKI1447	Betaxolol	KT5720	ESI09	3AC
	1	0.333333	4.16667	1.25	2.5	-0.26667	-1.25	0.75	0.5	0.666667
	2	0	1.16667	0.75	2.55	0.85	0.75	2.75	-0.25	1
	3	0	2.33333	1.5	0.25	-1.25	2.5	2.5	0.5	1.66667
	4	1.33333	1	1.75	0.5	0.25	0.5	1.5	0.75	2.5
	5	-0.83333	1.16667	2	2.5	0	1	0.75	2.33333	-1
	6	0	1.16667	3.2	0	-2.25	0.5	2.5	-0.05	-0.66667
	7	0	2	1.95	0.25					0.666667
	8	1	2.5		0.25					0
	9	0.666667	2.16667		3.25					-0.66667
	10	0.5	0.666667							1.66667
	11		4.05
	12		3.3
	13		3
	14		4.5
	15		3
	16		2.5
