# Supplementary material for: Suppression of trabecular meshwork phagocytosis by norepinephrine is associated with nocturnal increase in intraocular pressure in mice
Source: Commun Biol. 2022 Apr 8;5:339. doi: 10.1038/s42003-022-03295-y (PMC8993819; doi:10.1038/s42003-022-03295-y)
Supplement: Supplementary file 10 — Supplementary Data 8 [file 42003_2022_3295_MOESM10_ESM.xlsx]

## Sheet: Supplementary Figure 1
		iHTMC
		Relative gene expression
		PER1/GAPDH	DMSO	Dex 6h 100nM	DMSO48h	Dex 48h 100nM
		1	0.665068	5.27181	0.913323	2.05787
		2	1.22599	5.11205	1.02057	1.52823
		3	1.10895	4.66795	1.0661	1.49604
		MYOC/GAPDH	DMSO	Dex 6h 100nM	DMSO48h	Dex 48h 100nM
		1	0.979448	0.915532	0.75967	4.51978
		2	1.05411	0.875265	1.06658	5.34878
		3	0.966445	0.825056	1.17375	3.67202
		MMP3/GAPDH	DMSO	Dex 6h 100nM	DMSO48h	Dex 48h 100nM
		1	1.28162	0.997937	0.953796	0.540866
		2	0.747842	1.92653	1.06223	0.546162
		3	0.970536	1.37714	0.983976	0.730115
