# Supplementary material for: Suppression of trabecular meshwork phagocytosis by norepinephrine is associated with nocturnal increase in intraocular pressure in mice
Source: Commun Biol. 2022 Apr 8;5:339. doi: 10.1038/s42003-022-03295-y (PMC8993819; doi:10.1038/s42003-022-03295-y)
Supplement: Supplementary file 11 — Supplementary Data 9 [file 42003_2022_3295_MOESM11_ESM.xlsx]

## Sheet: Sheet1
	Medium NE concentrations
	NE (µM)
	Time (min)	0	10	60	120	240	480	1440
	1	1.27944	1.26373	1.29671	1.11806	1.05291	1.11138	0.545525
	2	1.27955	1.38437	1.29281	1.28882	1.20782	1.07718	0.500283
	3	1.23989	1.30092	1.42112	1.2761	1.21298	1.07079	0.55625
