# Supplementary material for: Suppression of trabecular meshwork phagocytosis by norepinephrine is associated with nocturnal increase in intraocular pressure in mice
Source: Commun Biol. 2022 Apr 8;5:339. doi: 10.1038/s42003-022-03295-y (PMC8993819; doi:10.1038/s42003-022-03295-y)
Supplement: Supplementary file 12 — Supplementary Data 10 [file 42003_2022_3295_MOESM12_ESM.xlsx]

## Sheet: a
iHTMC	Relative phagocytosis activity
			Dex
		DMSO	0.002µM	0.02µM	0.2µM	2µM
	1	1	0.931719	0.882757	1.04763	1.02466
	2	1	0.947989	0.962748	1.0815	0.987081
	3	1	1.03037	1.05124	0.993499	1.01829

## Sheet: b
iHTMC	Relative phagocytosis activity
		NE
	Dex	DMSO	0.002µM	0.02µM	0.2µM	2µM
	1	1	1.00633	0.914088	0.839008	0.777543
	2	1	1.10237	0.971704	0.990529	0.70871
	3	1	0.814169	0.915146	0.879423	0.55562
	4	1	0.895304	0.846868	0.719709	0.532373

## Sheet: c
iHTMC	Relative cell viability
						NE
	Dex	DMSO	0.1µM	1µM	10µM	0.1µM	1µM	10µM
	1	1	0.970474	0.977779	0.9792	0.972909	1.10639	1.07275
	2	1	0.905996	0.927952	0.931815	0.925376	0.952805	1.03033
	3	1	1.04043	1.10724	1.0047	1.06831	1.05593	1.18645

## Sheet: d
	iHTMC
	Normarized senescence marker β-galactosidase level
			DMSO			NE
	Dex	DMSO	0.1µM	1µM	10µM	0.1µM	1µM	10µM
	1	1	0.965219	1.08011	1.07531	1.08946	1.02278	1.0806
	2	1	1.17199	1.16181	1.01874	1.00208	1.09808	0.997168
	3	1	1.0909	0.864361	1.05586	1.01547	0.759078	0.761931
