# Supplementary material for: Suppression of trabecular meshwork phagocytosis by norepinephrine is associated with nocturnal increase in intraocular pressure in mice
Source: Commun Biol. 2022 Apr 8;5:339. doi: 10.1038/s42003-022-03295-y (PMC8993819; doi:10.1038/s42003-022-03295-y)
Supplement: Supplementary file 13 — Supplementary Data 11 [file 42003_2022_3295_MOESM13_ESM.xlsx]

## Sheet: Sheet1
	iHTMC
	Relative cell viability
	(µM）	L-adrenaline					Phenylephrine				Chlonidine				Isoproterenol							Formoterol				Salbutamol					L-NE							Dobutamine
	DMAO	0.1	0.4	1.56	6.25	25	0.1	1	10	100	0.1	1	10	100	0.006	0.025	0.1	0.4	1.56	6.25	25	0.1	1	10	100	0.01	0.1	1	10	100	0.006	0.025	0.1	0.4	1.56	6.25	25	0.01	0.1	1	10	100
	1	0.911043	1.03564	0.906128	0.917134	1.00636	0.945344	0.934364	0.940856	1.07165	0.89189	0.867046	0.864882	0.961773	0.92635	0.97171	0.964578	0.941337	0.704039	0.619971	0.709569	0.873457	0.758295	0.681039	0.639526	0.948637	0.89986	0.889064	0.8355	0.791824	1.04304	0.986376	0.828418	0.803174	0.87514	0.804696	0.675589	1.19198	1.1578	1.13112	1.05312	0.706363
