# Supplementary material for: Suppression of trabecular meshwork phagocytosis by norepinephrine is associated with nocturnal increase in intraocular pressure in mice
Source: Commun Biol. 2022 Apr 8;5:339. doi: 10.1038/s42003-022-03295-y (PMC8993819; doi:10.1038/s42003-022-03295-y)
Supplement: Supplementary file 14 — Supplementary Data 12 [file 42003_2022_3295_MOESM14_ESM.xlsx]

## Sheet: a
	iHTMC	Relative gene expressions
		siRNA (+) for negative control
		gene	GAPDH	ADRB1	ADRB2	RAPGEF3	RAPGEF4	PRKACA
		1	0.890512	1.94474	0.931156	0.771175	1.01494	0.932606
		2	0.928003	0.872796	1.5228	1.59339	0.524596	1.23214
		3	1.05362	0.839805	0.988939	0.840038	0.931574	0.935849
		4	1.12787	0.342661	0.557107	0.795395	1.52889	0.899406
		siRNA (+) for each genes
		gene	GAPDH	ADRB1	ADRB2	RAPGEF3	RAPGEF4	PRKACA
		1	0.389856	0.0266812	0.257544			0.180914
		2	0.459451	0.0240734	0.29142	0.194624	0.331272	0.198529
		3	0.355828	0.108056	0.275709	0.367541	0.0982497	0.188754
		4	0.399648	0.172927	0.299801	0.406197	0.104027	0.150777

## Sheet: c
	iHTMC
	ADRB1/total protein
		Intact	ADRB1 siRNA
	1	1.01234	0.395731
	2	0.833529	0.469087
	3	1.15413	0.601565
